# Supplementary material for: Phytochemical and Ethnopharmacological Perspectives of Ehretia laevis
Source: Molecules. 2021 Jun 8;26(12):3489. doi: 10.3390/molecules26123489 (PMC8228998; doi:10.3390/molecules26123489)
Supplement: Supplementary file 1 [file molecules-26-03489-s001.zip]

Archive with 1 entries (1 files):
- molecules-1226130-supplementary.pdf
